# Supplementary material for: Mitochondrial Haemoglobin Is Upregulated with Hypoxia in Skeletal Muscle and Has a Conserved Interaction with ATP Synthase and Inhibitory Factor 1
Source: Cells. 2023 Mar 16;12(6):912. doi: 10.3390/cells12060912 (PMC10047868; doi:10.3390/cells12060912)
Supplement: Supplementary file 1 [file cells-12-00912-s001.zip]

Archive with 1 entries (1 files):
- cells-2264602-supplementary.pdf
